# Supplementary material for: Leptospira infection in rats: A literature review of global prevalence and distribution
Source: PLoS Negl Trop Dis. 2019 Aug 9;13(8):e0007499. doi: 10.1371/journal.pntd.0007499 (PMC6688788; doi:10.1371/journal.pntd.0007499)
Supplement: S1 Table — (XLSX) [file pntd.0007499.s001.xlsx]

## Sheet: Sheet1
S1 Table. Summary of global Leptospira prevalence and serovar distribution.
Geographic Location	Prevalence	Species/Serogroups/Serovars	Reference	Remarks
Oceania
Australia	22.2% (4/18)	L. interrogans	Chakma et al. (2017)	‐
	2.9% (2/68)	L. interrogans	Dybing et al. (2017)	‐
	1.7% (2/120)	L. interrogans sv Australis (n=1), sv Ballum (n=1)	Milner et al. (1981)	‐
Fiji	55.9% (19/34)	L. interrogans sv Autumnalis, sv Bataviae, sv Bratislava, sv Australis, sv Copenhageni, sv Ballum, sv Pomona, sv Pyrogenes	Collings (1984)	‐
French Polynesia (France)	20.4% (23/113)	L. interrogans (n=10), L. borgpetersenii (n=6)	Guernier et al. (2017)	‐
Hawaii (U.S.A.)	53.3% (467/876)	L. interrogans sv Icterohaemorrhagiae, sv Ballum, sv Australis	Desvars et al. (2011)	‐
	24.4% (206/845)	MAT: L. interrogans sv Ballum (n=159), sv Icterohaemorrhagiae (n=54), sv Sejroë (n=3); MSAT: L. interrogans sv Ballum (n=102), sv Icterohaemorrhagiae (n=36), sv Sejroë (n=10)	Higa & Fujinaka (1976)	‐
	30.2% (722/2389)	L. interrogans sv Icterohaemorrhagiae (n=323), sv Ballum (n=98); Other serovars (n=21)	Shimizu (1984)	‐
	16.0% (1215/7595)	L. interrogans sg Icterohaemorrhagiae (most predominant), sg Ballum (second most predominant)	Wong et al. (2012)	‐
New Caledonia (France)	61.1% (11/18)	L. interrogans sv Icterohaemorrhagiae, sv Canicola	Desvars et al. (2011)	‐
	20.1% (32/159)	L. interrogans sg Icterohaemorrhagiae (n=29), L. borgpetersenii sg Ballum (n=6)	Perez et al. (2011)	‐
New Zealand	39.4% (63/160)	L. interrogans sv Copenhageni (n=44), sv Ballum (n=16), sv Pomona (n=1), sv Hardjo (n=1), sv Pomona and sv Hardjo (n=1)	Carter & Cordes (1980)	‐
	27.6% (84/304)	L. interrogans sg Ballum	Hathaway & Blackmore (1981)	‐
	27.3% (84/308)	L. interrogans sv Ballum (n=14), sv Copenhageni (n=1), sv Pomona (n=1), sv Tarassovi (n=3), Others (n=7)	Hathaway et al. (1981)	‐
Wallis and Futuna (France)	23.9% (85/356)	L. interrogans (n=30)	Theuerkauf et al. (2013)	‐
Asia
Cambodia	9.6% (35/364)	ND	Ivanova et al. (2012)	‐
	13.8% (20/145)	L. interrogans (n=19), L. noguchii (n=2)	Kudo et al. (2018)	‐
China	0% (0/39)	ND	Li et al. (2013)	‐
	40.0% (6/15)	L. interrogans sg Icterohaemorrhagiae	Yalin et al. (2011)	‐
	3.0% (22/726)	ND	Zhou et al. (2009)	‐
India	40.0% (24/60)	Leptospira spp. sv Australis (n=12), sv Autumnalis (n=8), sv Icterohaemorrhagiae (n=6), sv Hardjo (n=3), sv Canicola (n=1), sv Grippotyphosa (n=1), sv Javanica (n=1), sv Pomona (n=1)	Bojiraj et al. (2017)	‐
	21.4% (264/1231)	L. inadai (n=14)	Gangadhar et al. (2000)	‐
	37.0% (10/27)	Leptospira spp. sv Icterohaemorrhagiae and Australis (22.7%), sv Javanica (18.2%), sv Autumnalis (13.6%), sv Canicola and Pomona (9.1%), sv Grippotyphosa (4.6%)	Koteeswaran (2006)	‐
	5.1% (2/39)	Leptospira spp. sv Javanica (n=2)	Kuriakose et al. (2008)	‐
	8.8% (11/125)	L. interrogans sv Icterohaemorrhagiae	Lahiri (1941)	‐
	52.1% (12/23)	L. interrogans sg Autumnalis (n=6), sg Icterohaemorrhagiae (n=5), Mixed equals (n=1)	Natarajaseenivasan et al. (2002)	‐
	51.4% (165/321)	L. borgpetersenii sv Javanica (n=83); L. interrogans sv Autumnalis (n=24), sv Icterohaemorrhagiae (n=21), sv Pomona (n=16), sv Australis (n=6), sv Canicola (n=6), sv Pyrogenes (n=4), sv Grippotyphosa (n=3), sv Hardjo (n=2)	Natarajaseenivasan et al. (2011)	‐
	39.1% (9/23)	Leptospira spp. sg Autumnalis (n=5), sg Javanica (n=2), sg Icterohaemorrhagiae (n=1), sg Australis (n=1)	Parveen et al. (2016)	‐
	0% (0/19)	N.A.	Patil et al. (2014)	‐
	58.3% (7/12)	L. interrogans sg Autumnalis strain Akiyami A (n=6); L. borgpetersenii sg Javanica strain Veldrat Batavia 46 (n=1); Saprophytic Leptospira spp. (n=1)	Priya et al. (2007)	‐
	7.1% (6/85)	Leptospira spp. sg Grippotyphosa (n=5), sg Australis (n=1)	Sharma et al. (2003)	‐
	51.4% (18/35)	Leptospira spp. sv Autumnalis (n=9), sv Javanica (n=5; of which 2 are L. borgpetersenii sg Javanica sv Javanica), sv Icterohaemorrhagiae (n=2), sv Pomona (n=2)	Vedhagiri et al. (2010)	‐
	41.7% (10/24)	ND	Vimala et al. (2014)	‐
Indonesia	25.3% (25/99)	Pathogenic Leptospira spp. (n=6); Non-pathogenic Leptospira spp. (n=19)	Sumanta et al. (2015)	‐
Japan	36.8% (7/19)	L. borgpetersenii	Kawabata et al. (2006)	‐
	11.9% (5/42) to 23.8% (10/42)	L. borgpetersenii sg Javanica sv Javanica strain Veldrat Batavia 46	Kobayashi et al. (1972)	‐
	17.3% (22/127)	L. interrogans sv Icterohaemorrhagiae, sv Copenhageni	Koizumi et al. (2009)	‐
	58.6% (17/29)	From the 18 rats trapped in 2014: L. interrogans sg Pomona sv Pomona strain Pomona (n=15), sg Pomona strain FR9K (n=13), sg Autumnalis sv Autumnalis strain Akiyami A (n=8), sg Hebdomadis sv Hebdomadis strain Akiyami B (n=8), sg Icterohaemorrhagiae sv Copenhageni strain M20 (n=2), sg Icterohaemorrhagiae sv Icterohaemorrhagiae strain Ictero No. 1 (n=1), sg Icterohaemorrhagiae strain FR23K-L (n=1), …	Saito et al. (2015)	‐
Malaysia	6.7% (20/300)	L. borgpetersenii sv Javanica (n=17), L. interrogans sv Bataviae (n=3)	Benacer et al. (2013)	‐
	10.9% (39/357)	L. interrogans sg Bataviae sv Bataviae (n = 23); L. borgpetersenii sg Javanica sv Javanica (n = 16)	Benacer et al. (2016)	‐
	3.1% (1/32)	ND	Khairani-Bejo et al. (2004)	‐
	13.0% (9/69)	Leptospira spp.	Latifah et al. (2012)	‐
	12.9% (18/140)	ND	Latifah et al. (2017)	‐
	17.9% (30/168)	L. interrogans sv Icterohaemorrhagiae (n=23), sv Canicola (n=3), Pyrogenes (n=2), sv Ballum (n=1), sv Hebdomadis (n=1)	Mohamed-Hassan et al. (2010)	‐
	8.6% (42/488)	Pathogenic Leptospira spp.	Mohamed-Hassan et al. (2012)	‐
	15.9% (17/107)	Pathogenic Leptospira spp. (n=6): L. interrogans sv Icterohaemorrhagiae (n=2); L. noguchii strain LT796 (n=2); Saprophyic Leptospira spp. (n=11): L. meyeri strain 19CAP (n=6)	Pui et al. (2017)	‐
	14.2% (175/1230)	Leptospira spp. sg Javanica (n=54), sg Icterohaemorrhagiae (n=28), sg Hebdomadis (n=20), sg Bataviae (n=18), sg Canicola (n=14), sg Autumnalis (n=8), sg Grippotyphosa (n=8), sg Hyos (n=7), sg Australis A (n=5), sg Pyrogenes (n=4), sg Djasiman (n=2), sg Andaman (n=1), sg Ballum (n=1)	Smith et al. (1961)	‐
Philippines	92.5% (98/106)	Leptospira spp. sg Icterohaemorrhagiae (n=1), sg Canicola (n=1), sg Pomona (n=1)	Villanueva et al. (2010)	‐
	30.0% (3/10)	L. interrogans sg Pyrogenes sv Manilae (n=15), sg Hebdomadis sv Hebdomadis (n=11), sg Bataviae sv Losbanos (n=9), sg Pomona sv Pomona (n=5), sg Sejroë sv Hardjo (n=5), sg Icterohaemorrhagiae sv Icterohaemorrhagiae (n=3), sg Australis sv Australis (n=1), sg Canicola sv Canicola (n=1), sg Autumnalis sv Autumnalis (n=1), sg Icterohaemorrhagiae sv Copenhageni (n=1); L. borgpetersenii sg Javanica sv P…	Villanueva et al. (2016)	‐
South Korea	4.5% (18/398)	L. interrogans	Kim et al. (2007)	‐
	0% (0/12)	ND	O'Guinn et al. (2010)	‐
	7.7% (2/26)	L. interrogans sv Canicola (n=2)	Rim et al. (1993)	‐
	0% (0/1)	ND	Sames et al. (2010)	‐
Sri Lanka	10.5% (4/38)	L. interrogans sv Icterohaemorrhagiae	Denipitiya et al. (2017)	‐
	10.0% (2/20)	L. borgpetersenii sg Javanica sv Javanica (n=2), L. interrogans sg Icterohaemorrhagiae sv Icterohaemorrhagiae (n=1), sv Copenhageni (n=1)	Gamage et al. (2011)	‐
Thailand	1.0% (1/99)	L. interrogans	Della Rossa et al. (2016)	‐
	16.2% (164/1011)	From 137 of 190 rodent (including mouse) isolates: Leptospira spp. sv Pyrogenes (n=67), sv Bataviae (n=42), sv Autumnalis (n=18), sv Australis (n=6), sv Javanica (n=4)	Doungchawee et al. (2005)	‐
	4.6% (4/87)	ND	Jittimanee & Wongbutdee (2014)	‐
	6.4% (84/1310)	From 94 positive samples including other rodents: Leptospira spp. sv Pyrogenes (n=43), sv Sejroë (n=21), sv Bataviae (n=11), sv Pomona (n=7), sv Autumnalis (n=6), sv Copenhageni (n=4), sv Javanica (n=4), sv Ballum (n=3), sv Tarassovi (n=3), sv Hebdomadis (n=2), sv Icterohaemorrhagiae (n=2), sv Australis (n=1), sv Bratislava (n=1), sv Wolffi (n=1), sv Patoc (n=1)	Kositanont et al. (2003)	‐
	0% (0/17)	ND	Wangroongsarb et al. (2008)
	0% (0/28)	ND	Wongbutdee & Jittimanee (2016)	‐
Thailand, Cambodia, Laos	5.9% (30/510)	L. interrogans (n=20); L. borgpetersenii (n=10)	Cosson et al. (2014)	‐
Vietnam	22.0% (22/100)	L. interrogans	Koma et al. (2013)	‐
	17.0% (31/182)	L. interrogans sg Icterohaemorrhagiae sv Copenhageni (n=9), sv Icterohaemorrhagiae (n=6), sv Pomona (n=5), sv Australis (n=6), sv Pyrogenes (n=4), sv Canicola (n=5), sv Autumnalis (n=2), sv Bataviae (n=2); L. noguchii sg Louisiana sv Louisiana (n=6), sg Panama sv Panama (n=1); L. kirschneri sg Cynopteri sv Cynopteri (n=5); L. fainei sg Hurstbridge sv Hurstbridge (n=2); L. borgpetersenii sg Javani…	Loan et al. (2015)	‐
Middle East
Iran	22.4% (28/125)	L. interrogans sg Sejroë sv Hardjo (n=10), sg Autumnalis (n=5), sg Icterohaemorrhagiae sv Copenhageni (n=4), sg Australis (n=3), sg Cynopteri (n=3), sg Grippotyphosa (n=1), sg Ballum (n=1), sg Lai (n=1)	Esfandiari et al. (2015)	‐
Israel	15.0% (218/1458)	L. interrogans sv Icterohaemorrhagiae (n=169), sv Ballum (n=14), sv Hebdomadis (n=3), sv Bataviae (n=3), sv Semaranga (n=1), sv Andamana (n=1)	Lindenbaum & Eylan (1982)	‐
	4.7% (38/806)	Leptospira spp. sv Icterohaemorrhagiae (n=25), sv Ballum (n=2), sg Mini sv Szwajizak (n=6), sg Hebdomadis (n=3), sv Grippotyphosa (n=2)	Van der Hoeden & Szenberg (1964)	‐
Kuwait	16.3% (8/49)	L. interrogans sg Canicola (n=8)	Bezjak & Thorburn (1983)	‐
Lebanon	11.4% (8/70)	L. interrogans sv Icterohaemorrhagiae	Kalfayan et al. (1947)	‐
Turkey	32.2% (19/59)	L. interrogans sv Autumnalis (n=2), sv Icterohaemorrhagiae (n=1), sv Hardjo (n=1), sv Bratislava (n=1)	Sunbul et al. (2001)	‐
Africa
Canary Islands (Spain)	20.3% (15/74)	Pathogenic Leptospira spp. including L. interrogans sv Copenhageni	Foronda et al. (2011)	‐
Egypt	75.9% (205/270)	Leptospira spp. sv Icterohaemorrhagiae (n=5), sv Pomona (n=4), sv Canicola (n=4), sv Grippotyphosa (n=3), sv Celledoni (n=1)	Samir et al. (2015)	‐
Europa Island (France)	4.2% (1/24)	L. interrogans	Freulon et al. (2010)	‐
Juan de Nova Island (France)	3.6% (1/28)	L. interrogans	Freulon et al. (2010)	‐
Kenya	9.3% (4/43)	Pathogenic Leptospira spp. (clade consisting of L. interrogans, L. kirschneri, L noguchii, and L. meyeri)	Halliday et al. (2013)	‐
Madagascar	40.0% (76/190)	L. interrogans sg Canicola sv Kuwait (n=10)	Rahelinirina et al. (2010)	‐
	0% (0/115)	ND	Ralaiarijaona et al. (2001)	‐
Mayotte (France)	0% (0/19)	ND	Desvars et al. (2011)	‐
	15.9% (46/289)	L. borgpetersenii (n=13), L. kirschneri (n=5), L. interrogans (n=3)	Lagadec et al. (2016)	‐
Réunion (France)	79.5% (58/73)	L. interrogans sv Icterohaemorrhagiae (n=24), sv Canicola (n=9); L. borgpetersenii sv Sejroë (n=3); L. noguchii sv Panama (n=1); L. kirschneri sv Mini (n=1), sv Cynopteri (n=1); Co-agglutinations (n=20)	Desvars et al. (2013)	‐
	36.3% (266/732)	L. interrogans (n=246)	Guernier et al. (2016)	‐
	68.0 % (17/25)	L. interrogans sg Icterohaemorrhagiae (n=2)	Pagès et al. (2016)	‐
Seychelles	7.7% (57/739)	L. interrogans	Biscornet et al. (2017)	‐
Tanzania	0% (0/320)	ND	Allan et al. (2018)	‐
	50.0% (1/2)	L. interrogans	Assenga et al. (2015)	‐
Europe
Austria	0% (0/43)	ND	Heuser et al. (2017)	‐
Azores (Portugal)	20.9% (23/110)	L. interrogans sg Ballum sv Arborea (n=7), sg Icterohaemorrhagiae (n=9), sg Icterohaemorrhagiae sv Icterohaemorrhagiae (n=2)	Collares-Pereira et al. (1997)	‐
	45.3% (24/53)	L. interrogans sv Ballum (n=12), sv Icterohaemorrhagiae (n=11), sv Sejroë (n=1)	Collares-Pereira et al. (2000)	‐
Denmark	20.0% (2/10)	ND	Heuser et al. (2017)	‐
	52.5% (103/196)	L. interrogans sv Icterohaemorrhagiae, sv Pomona, sv Sejroë	Krøjgaard et al. (2009)	‐
Faroe Islands (Denmark)	0% (0/95)	ND	Jensen & Magnussen (2016)	‐
Finland	20.3% (30/148)	L. interrogans sg Icterohaemorrhagiae	Rislakki & Salminen (1955)	Part 1 (1950-52)
	61.0% (61/100)	L. interrogans sg Icterohaemorrhagiae	Rislakki & Salminen (1955)	Part 2 (1953)
France	34.8% (24/69)	L. interrogans sv Icterohaemorrhagiae (n=10), sv Sejroë (n=1)	Aviat et al. (2009)	‐
	26.3% (45/171)	L. interrogans	Ayral et al. (2015a)	‐
	44.0% (37/84)	L. interrogans sg Icterohaemorhagiae sv Copenhageni strain Wijinberg or M20 (n=26), sv Icterohaemorrhagiae strain CHU Réunion (n=70), sv Icterohaemorrhagiae strain R1 (n=1), sv Copenhageni strain Shibaura 9 (n=1)	Ayral et al. (2015b)	‐
	21.2% (18/85)	L. interrogans (n=8), L. borgpetersenii (n=6), L. broomii (n=2), L. santarosai (n=1), L. kirschneri (n=1)	Desvars-Larrive et al. (2017)	‐
	18.2% (2/11)	ND	Socolovschi et al. (2011)	‐
	100% (3/3)	L. interrogans sg Icterohaemorrhagiae sv Icterohaemorrhagiae (n=3), sv Copenhageni (n=3); Leptospira spp. sg Cynopteri sv Cynopteri (n=2), sg Panama sv Magnus (n=1)	Zilber et al. (2016)	‐
Germany	17.2% (55/320)	ND	Heuser et al. (2017)	From wild rats in the wild
	15.1% (19/126)	ND	Heuser et al. (2017)	From wild rats in zoos
Hungary	0% (0/18)	ND	Heuser et al. (2017)	‐
Italy	69.6% (32/46)	L. interrogans sv Icterohaemorrhagiae (n=19); sv Ballum (n=3)	Amaddeo et al. (1996)	‐
	45.5% (5/11)	L. interrogans sg Icterohaemorrhagiae	Pezzella et al. (2004)
	29.9% (73/244)	L. interrogans	Vitale et al. (2007)	‐
	33.1% (48/145)	Pathogenic Leptospira spp.	Vitale et al. (2018)	‐
Portugal	50.0% (1/2)	L. interrogans	Ferreira et al. (2014)	‐
Spain	5.9% (1/17)	L. interrogans sv Icterohaemorrhagiae (n=1)	Millán et al. (2018)	‐
Sweden	16.7% (5/30)	L. interrogans sv Icterohaemorrhagiae (n=4); L. borgpetersenii sg Sejroë sv Istrica (n=1)	Strand et al. (2015)	‐
Switzerland	10.3% (3/29)	ND	Heuser et al. (2017)	‐
United Kingdom	23.0% (82/357)	L. interrogans sv Icterohaemorrhagiae (Assumed)	Broom & Gibson (1953)	‐
	15.7% (21/134)	L. interrogans sv Icterohaemorrhagiae (n=20), sv Ballum (n=1)	Michna & Ellis (1974)	‐
	41.7% (98/235)	L. interrogans sv Icterohaemorrhagiae	Middleton (1929)	‐
	14.3% (37/259)	Leptospira spp. sv Icterohaemorrhagiae (n=13); Bratislava (n=9)	Webster et al. (1995)	‐
North America
Canada	0% (0/4)	ND	Allen et al. (2014)	‐
	11.1% (66/592)	L. interrogans	Himsworth et al. (2013)	‐
	23% (?/426)	L. interrogans sv Icterohaemorrhagiae	McKiel et al. (1961)	‐
Mexico	6.2% (22/354)	L. interrogans sv Icterohaemorrhagiae strain RGA (n=14), sv Tarassovi (n=13), sv Grippotyphosa (n=11), sv Hardjo (n=2)	Montes et al. (2002)	‐
	73.3% (118/161)	ND	Panti-May et al. (2017)	‐
	12.3% (7/57)	ND	Torres-Castro et al. (2016)	‐
	15.0% (9/60)	Leptospira spp. sv Icterohaemorrhagiae (n=7), sv Bratislava (n=1), sv Wolffi (n=1)	Vado-Solis et al. (2002)	‐
United States of America	65.3% (124/190)	L. interrogans sg Icterohaemorrhagiae sv Copenhageni	Easterbrook et al. (2007)	‐
	12.0% (16/133)	L. interrogans	Firth et al. (2014)	‐
	45.5% (?/1643)	L. interrogans sv Icterohaemorrhagiae	Li & Davis (1952)	‐
	64.0% (128/200)	L. interrogans sv Copenhageni	Sulzer et al. (1968)	‐
Central America/Caribbean
Barbados	33.9% (80/236)	L. interrogans sv Icterohaemorrhagiae (n=34), sv Autumnalis (n=23)	Desvars et al. (2011); Taylor et al. (1991)	‐
	19.0% (12/63)	L. interrogans sv Copenhageni (n=11), sv Arborea (n=1)	Levett et al. (1998)	Part 1 (1986-87)
	16.0% (16/100)	L. interrogans sv Copenhageni (n=9), sv Arborea (n=5), sv Bim (n=1)	Levett et al. (1998)	Part 2 (1994-95)
Grenada	27.0% (64/237)	L. interrogans sg Icterohaemorrhagiae sv Mankarso (n=6), sv Copenhageni (n=6), sv Icterohaemorrhagiae strain RGA (n=5), sg Cynopteri sv Cynopteri (n=2), sg Ballum sv Ballum (n=1)	Keenan et al. (2009)	‐
Guadeloupe (France)	32.0% (16/50)	L. interrogans sv Icterohaemorrhagiae	Desvars et al. (2011)	‐
Puerto Rico (U.S.A.)	40.7% (24/59)	ND	Rust (1948)	‐
Trinidad (Trinidad and Tobago)	20.5% (8/39)	L. interrogans sv Icterohaemorrhagiae, sv Autumnalis, sv Hebdomadis, sv Javanica, sv Ballum, sv Louisiana	Desvars et al. (2011)	‐
	17.4% (8/46)	Leptospira spp. sg Icterohaemorrhagiae (n=2), sg Autumnalis (n=3), sg Hebdomadis (n=1), sg Javanica (n=2)	Everard et al. (1983)	‐
	25.6% (54/211)	MAT: L. interrogans sg Icterohaemorrhagiae sv Copenhageni (n=3), sv Mankarso (n=2), sv Copenhageni and sv Icterohaemorrhagiae (n=2), sv Copenhageni and sv Mankarso (n=9), sv Icterohaemorrhagiae and sv Mankarso (n=4), sv Copenhageni and sv Icterohaemorrhagiae (n=24), Multiple agglutinations (n=9), No agglutination (n=1); Monoclonal antibody testing: L. interrogans sg Icterohaemorrhagiae sv Copenha…	Suepaul et al. (2010)	‐
	16.5% (33/200)	L. interrogans sv Copenhageni (n=19), sv Icterohaemorrhagiae (n=11), sv Mankarso (n=3)	Suepaul et al. (2014)	‐
South America
Argentina	57.1% (24/42)	L. interrogans sv Canicola (n=19), sv Castellonis (n=14), sv Grippotyphosa (n=12), sv Icterohaemorrhagiae (n=2), sv Hebdomadis (n=1)	Scialfa et al. (2010)	‐
	2.4% (1/42)	Leptospira spp. sg Ballum sv Arborea (n=1)	Vanasco et al. (2000)	‐
	41.8% (23/55)	Leptospira spp. sg Icterohaemorrhagiae (n=3), sg Ballum (n=2)	Vanasco et al. (2003)	‐
Brazil	80.3% (114/142)	L. interrogans sv Copenhageni (Assumed)	Costa et al. (2014)	Part 1 (1998)
	63.1% (53/84)	L. interrogans sv Copenhageni (Assumed)	Costa et al. (2014)	Part 2 (2010)
	80.3% (114/142)	L. interrogans sv Copenhageni (n=59)	de Faria et al. (2008)	‐
	100 % (24/24)	ND	de Oliveira et al. (2016)	‐
	36.2% (17/47)	L. interrogans sv Icterohaemorrhagiae (n=16), sv Canicola (n=1)	Lilenbaum et al. (1993); Martins & Lilenbaum (2013)	‐
	100% (13/13)	Leptospira spp. sg Autumnalis sv Autumnalis (n=1), sg Australis sv Australis (n=2), sg Andamana sv Andamana (n=1), sg Celledoni sv Whitcombi (n=1), sg Tarassovi sv Tarassovi (n=2), sg Shermani sv Shermani (n=1), sg Pyrogenes sv Pyrogenes (n=1), sg Djasiman sv Sentot (n=1), sg Sejroë sv Wolffi (n=1), sg Sejroë sv Hardjominiswajezak (n=1), sg Icterohaemorrhagiae sv Copenhageni (n=1), sg Cynopteri s…	Paixão et al. (2014)	‐
	23.8% (15/63)	Leptospira spp. sv Patoc (n=7), sv Copenhageni (n=4), sv Icterohaemorrhagiae (n=3), sv Djasiman (n=3), sv Panama (n=1), sv Sentot (n=1), Castellonis (n=1), sv Hardjo-minis (n=1), sv Andamana (n=1)	Pellizzaro et al. (2017)	‐
	44.4% (32/72)	L. interrogans	Santos et al. (2015)	‐
	86.0% (92/107)	ND	Tucunduva de Faria et al. (2007)	‐
Chile	19.7% (29/147)	Pathogenic Leptospira spp.	Correa et al. (2017)	‐
	19.6% (54/275)	ND	Munoz-Zanzi et al. (2014)	‐
Colombia	24.8% (63/254)	Leptospira spp. sv Valbuzzi (n=33), sv Icterohaemorrhagiae (n=32), sv Canicola (n=25), sv Castellonis (n=18), sv Pomona (n=14), sv Shermani (n=10), sv Hardjo (n=9), sv Bratislava (n=8), sv Tarassovi (n=7), sv Pyrogenes (n=1)	Agudelo-Florez et al. (2009)	‐
	25.2% (64/254)	Leptospira spp. sv Grippotyphosa (n=33), sv Icterohaemorrhagiae (n=32), sv Canicola (n=25), sv Ballum (n=18), sv Pomona (n=14), sv Shermani (n=10), sv Hardjo (n=9), sv Bratislava (n=8), sv Tarassovi (n=7), sv Pyrogenes (n=1)	Agudelo-Florez et al. (2010)	‐
	0% (0/20)	N.A.	Calderón et al. (2013)	‐
	48.6% (54/111)	L. interrogans sv Icterohaemorrhagiae (n=7), sv Pomona (n=1)	Morales et al. (1978)	‐
	15.0% (3/20)	L. interrogans sg Sejroë (n=1), sg Grippotyphosa (n=1), sg Australis (n=1)	Romero-Vivas et al. (2013)	‐
Ecuador	3.0% (3/101)	L. santarosai (n=1); L. interrogans (n=1); Intermediate Leptospira spp. within the L. licerasiae and L. wolffii clade (n=1)	Barragan et al. (2016)	‐
Peru	9.8% (27/275)	ND	Johnson et al. (2004)	‐
	55.0% (55/100)	L. interrogans sv Icterohaemorrhagiae (n=47); "L. licerasiae" sv Varillal (n=8)	Matthias et al. (2008)	‐
Abbreviations: sg, serogroup; sv, serovar; ND, no data.
