# Supplementary material for: Leptospira infection in rats: A literature review of global prevalence and distribution
Source: PLoS Negl Trop Dis. 2019 Aug 9;13(8):e0007499. doi: 10.1371/journal.pntd.0007499 (PMC6688788; doi:10.1371/journal.pntd.0007499)
Supplement: S2 Table — (XLSX) [file pntd.0007499.s002.xlsx]

## Sheet: Sheet1
S2 Table. Summary of Leptospira prevalence by detection methods.
Reference	Positive by								PCR target gene	Overall Prevalence	Remarks
	Culture		PCR		Serology			Others
	Kidney	Urine	Kidney	Urine	MAT	ELISA	Other Serology
Agudelo-Florez et al. (2009)	20.5% (52/254)	‐	23.1% (12/52)	‐	24.8% (63/254)	‐	‐	‐	lipL32	24.8% (63/254)	‐
Agudelo-Florez et al. (2010)	‐	‐	‐	‐	25.2% (64/254)	‐	‐	‐	‐	25.2% (64/254)	‐
Allan et al. (2018)	0% (0/98)a	‐	0% (0/320)	‐	‐	‐	‐	‐	lipL32	0% (0/320)	aIncluding other rodents
Allen et al. (2014)	‐	‐	‐	‐	0% (0/4)	‐	‐	‐	‐	0% (0/4)	‐
Amaddeo et al. (1996)	44.9% (22/49)	‐	‐	‐	69.6% (32/46)	‐	‐	‐	‐	69.6% (32/46)	‐
Assenga et al. (2015)	‐	‐	‐	‐	50.0% (1/2)	‐	‐	‐	‐	50.0% (1/2)	‐
Aviat et al. (2009)	‐	‐	34.9% (15/43)a; 34.8% (24/69)b	‐	36.1% (13/36)	‐	‐	‐	arrs 16S rRNA; bhap1	34.8% (24/69)	‐
Ayral et al. (2015a)	12.9% (22/171)	‐	25.7% (44/171)	‐	‐	‐	‐	‐	As in TaqVet PathoLept Kit, LSI, Lissieu, France	26.3% (45/171)	qPCR
Ayral et al. (2015b)	28.6% (24/84)	‐	42.9% (36/84)	57.1% (4/7)	‐	‐	‐	‐	As in TaqVet PathoLept Kit, LSI, Lissieu, France	44.0% (37/84)	qPCR
Barragan et al. (2016)	‐	‐	3.0% (3/101)	‐	‐	‐	‐	‐	rrs 16S rRNA	3.0% (3/101)	qPCR
Benacer et al. (2013)	6.7 % (20/300)		‐	‐	‐	‐	‐	‐	‐	6.7 % (20/300)	‐
Benacer et al. (2016)	3.3% (4/122)	14.9% (35/235)	‐	‐	‐	‐	‐	‐	‐	10.9% (39/357)	‐
Bezjak & Thorburn (1983)	16.3% (8/49)	‐	‐	‐	‐	‐	‐	‐	‐	16.3% (8/49)	‐
Biscornet et al. (2017)	7.7% (57/739)	‐	‐	‐	‐	‐	‐	‐	‐	7.7% (57/739)	‐
Bojiraj et al. (2017)	‐	‐	‐	‐	40.0% (24/60)	‐	‐	‐	‐	40.0% (24/60)	Rodents
Broom & Gibson (1953)	‐	‐	‐	‐	‐	‐	‐	23.0% (82/357)a	‐	23.0% (82/357)	aSilver and histological staining of kidneys (DFM)
Calderón et al. (2013)	0% (0/20)	‐	‐	‐	0% (0/20)	‐	‐	‐	‐	0% (0/20)	‐
Carter & Cordes (1980)	31.9% (51/160)		‐	‐	19.4% (26/134)	‐	‐	‐	‐	39.4% (63/160)	‐
Chakma et al. (2017)	0% (0/18)a	‐	22.2% (4/18)a	‐	0% (0/18)	‐	‐	‐	lipL32	22.2% (4/18)	aCultures and PCR of pooled kidney, liver, and spleen samples
Collares-Pereira et al. (1997)	20.9% (23/110)	‐	‐	‐	ND	‐	‐	‐	‐	20.9% (23/110)	‐
Collares-Pereira et al. (2000)	26.4% (14/53)	‐	‐	‐	55.0% (22/40)	‐	‐	‐	‐	45.3% (24/53)	‐
Collings (1984)	‐	‐	‐	‐	‐	‐	55.9% (19/34)a	‐	‐	55.9% (19/34)	aCFT
Correa et al. (2017)	‐	‐	19.7% (29/147)	‐	‐	‐	‐	‐	lipL32	19.7% (29/147)	‐
Cosson et al. (2014)	‐	‐	5.9% (30/510)	‐	‐	‐	‐	‐	lipL32	5.9% (30/510)	qPCR
Costa et al. (2014)	80.3% (114/142)1	‐	‐	‐	‐	‐	‐	63.1% (53/84)2a	‐	80.3% (114/142)1; 63.1% (53/84)2	11998; 22010; aIFA imprint method described in Chagas-Junior et al. (2009)
de Faria et al. (2008)	80.3% (114/142)		‐	83.9% (52/62)	68.1% (79/116)	‐	‐	‐	rrs 16S rRNA	80.3% (114/142)	‐
de Oliveira et al. (2016)	‐	‐	91.7% (22/24)1a; 8.3% (2/24)1b; 16.7% (4/24)1c	‐	‐	‐	‐	83.3% (20/24)2a; 50.0% (12/24)2b; 66.7% (16/24)2c; 50.0% (12/24)2d; 50.0% (12/24)3b	lipL32	100 % (24/24); 100% (24/24)a; 66.7% (16/24)b; 75.0% (18/24)c; 50.0% (12/24)d	1qPCR; 2IFA imprint method described in Chagas-Junior et al. (2009); 3IHC; aKidney sample; bBreast sample; cMilk sample; dBreast and milk samples
Della Rossa et al. (2016)	‐	‐	1.0% (1/99)	‐	‐	‐	‐	‐	lipL32	1.0% (1/99)	‐
Denipitiya et al. (2017)	‐	‐	10.5% (4/38)		7.9% (3/38)	‐	‐	‐	secY	10.5% (4/38)	qPCR
Desvars et al. (2011)	22.0% (52/236)a; 53.3% (467/876)e	61.1% (11/18)d	‐	‐	33.9% (80/236)a; 32.0% (16/50)b; 20.5% (8/39)c; 27.1% (237/876)e; 0% (0/19)f	‐	‐	‐	‐	33.9% (80/236)a; 32.0% (16/50)b; 20.5% (8/39)c; 61.1% (11/18)d; 53.3% (467/876)e; 0% (0/19)f	aBarbados; bGuadeloupe; cTrinidad; dNew Caledonia; eHawaii; fMayotte
Desvars et al. (2013)	‐	‐	‐	‐	79.5% (58/73)	‐	‐	‐	‐	79.5% (58/73)	‐
Desvars-Larrive et al. (2017)	‐	‐	21.2% (18/85)	‐	‐	‐	‐	‐	rrs 16S rRNA	‐	‐
Doungchawee et al. (2005)	15.5% (151/976)	‐	‐	‐	‐	‐	‐	37.1% (13/35)a	‐	16.2% (164/1011)	aDFA staining
Dybing et al. (2017)	‐	‐	2.9% (2/68)	‐	‐	‐	‐	‐	rrl 23S rDNA	2.9% (2/68)	Nested PCR
Easterbrook et al. (2007)	‐	‐	‐	‐	‐	65.3% (124/190)	‐	‐	‐	65.3% (124/190)	‐
Esfandiari et al. (2015)	‐	‐	11.3% (17/151)a; 3.3% (5/151)b		22.4% (28/125)	‐	‐	‐	lipL32	22.4% (28/125)	aPCR of rodent samples including Apodemus sylvaticus; bNested PCR of rodent samples including Apodemus sylvaticus
Everard et al. (1983)	‐	‐	‐	‐	17.4% (8/46)	‐	‐	‐	‐	17.4% (8/46)	‐
Ferreira et al. (2014)	‐	‐	50.0% (1/2)	‐	‐	‐	‐	‐	lipL32	50.0% (1/2)	‐
Firth et al. (2014)	‐	‐	12.0% (16/133)a		‐	‐	‐	‐	flaB	12.0% (16/133)	aPCR of kidney, brain, blood, urinary bladder, and urine samples
Foronda et al. (2011)	‐	‐	‐	20.3% (15/74)a	‐	‐	‐	‐	lipL32	20.3% (15/74)	aPCR of urinary bladder samples
Freulon et al. (2010)	‐	‐	4.2% (1/24)a; 3.6% (1/28)b	‐	‐	‐	‐	‐	rrs 16S rRNA	3.8% (2/52)	aEuropa; bJuan-de-Nova
Gamage et al. (2011)	‐	‐	0% (0/20)	‐	10.0% (2/20)	‐	‐	‐	flaB	10.0% (2/20)	‐
Gangadhar et al. (2000)	21.4% (264/1231)	‐	‐	‐	‐	‐	‐	‐	‐	21.4% (264/1231)	‐
Guernier et al. (2016)	?% (?/17)	‐	36.3% (266/732)	‐	‐	‐	‐	‐	rrl 23S rRNA or LA0322	36.3% (266/732)	qPCR
Guernier et al. (2017)	‐	‐	20.4% (23/113)	‐	‐	‐	‐	‐	rrs 16S rRNA and secY	20.4% (23/113)	RT-qPCR
Halliday et al. (2013)	‐	‐	9.3% (4/43)	‐	‐	‐	‐	‐	secY	9.3% (4/43)	qPCR
Hathaway & Blackmore (1981)	‐	‐	‐	‐	27.6% (84/304)	‐	‐	‐	‐	27.6% (84/304)	‐
Hathaway et al. (1981)	27.3% (84/308)	‐	‐	‐	13.2% (26/197)	‐	‐	‐	‐	27.3% (84/308)	‐
Heuser et al. (2017)	‐	‐	14.3% (60/420)a; 15.1% (19/126)b	‐	‐	‐	‐	‐	lipL32	14.5% (79/546)	aEurope including Germany, Hungary, Denmark, Austria, and Switzerland; bZoos in Germany
Higa & Fujinaka (1976)	24.4% (206/845)	‐	‐	‐	‐	‐	‐	‐	‐	24.4% (206/845)	‐
Himsworth et al. (2013)	‐	‐	11.1% (66/592)	‐	‐	‐	‐	‐	lipL32	11.1% (66/592)	qPCR
Ivanova et al. (2012)	‐	‐	9.6% (35/364)	‐	‐	‐	‐	‐	rrs 16S rRNA	9.6% (35/364)	‐
Jensen & Magnussen (2016)	‐	‐	0% (0/95)	‐	‐	‐	‐	‐	G1/G2 primersa	0% (0/95)	aPCR protocol described in Gravekamp et al. (1993)
Jittimanee & Wongbutdee (2014)	‐	‐	4.6% (4/87)	‐	‐	‐	‐	‐	lipL32 and rrs 16S rRNA	4.6% (4/87)	‐
Johnson et al. (2004)	‐	‐	9.8% (27/275)	‐	‐	‐	‐	‐	G1/G2 primersa	9.8% (27/275)	aPCR protocol described in Gravekamp et al. (1993)
Kalfayan et al. (1947)	5.7% (4/70)	‐	‐	‐	‐	‐	‐	11.4% (8/70)a; 8.6% (6/70)b; 7.1% (5/70)c	‐	11.4% (8/70)	aSilver impregnation and H&E staining of kidney sections; bDark-field illumination; cInoculation into guinea pigs
Kawabata et al. (2006)	36.8% (7/19)	‐	‐	‐	‐	‐	‐	‐	‐	36.8% (7/19)	‐
Keenan et al. (2009)	‐	‐	‐	‐	7.1% (13/183)	24.5% (57/233)	‐	‐	‐	27.0% 64/237	‐
Khairani-Bejo et al. (2004)	0% (0/32)	‐	3.1% (1/32)	‐	0% (0/32)	‐	‐	‐	‐	3.1% (1/32)	‐
Kim et al. (2007)	‐	‐	‐	‐	4.5% (18/398)	‐	‐	‐	‐	4.5% (18/398)	‐
Kobayashi et al. (1972)	‐	‐	‐	‐	‐	‐	‐	11.9% (5/42) to 23.8% (10/42)a	‐	‐	aInoculation into mice and detection by MAT
Koizumi et al. (2009)	17.3% (22/127)	‐	‐	‐	‐	‐	‐	‐	‐	17.3% (22/127)	‐
Koma et al. (2013)	‐	‐	‐	‐	‐	22.0% (22/100)	‐	‐	‐	22.0% (22/100)	‐
Kositanont et al. (2003)	‐	‐	‐	‐	6.4% (84/1310)	‐	‐	‐	‐	6.4% (84/1310)	‐
Koteeswaran (2006)	‐	‐	‐	‐	37.0% (10/27)	‐	‐	‐	‐	37.0% (10/27)	‐
Krøjgaard et al. (2009)	‐	‐	52.5% (103/196)	‐	‐	‐	‐	‐	G1/G2 primersa	52.5% (103/196)	aPCR protocol described in Gravekamp et al. (1993)
Kudo et al. (2018)	‐	‐	13.8% (20/145)a	‐	‐	‐	‐	‐	flaB	13.8% (20/145)	aPCR of kidney and urinary bladder samples
Kuriakose et al. (2008)	‐	2.6% (1/39)	‐	‐	5.1% (2/39)	‐	‐	2.6% (1/39)a	‐	5.1% (2/39)	aDirect DFM of urine samples
Lagadec et al. (2016)	9.9% (8/81)	‐	15.9% (46/289)	‐	‐	‐	‐	‐	rrs 16S rRNA	15.9% (46/289)	‐
Lahiri (1941)	2.6% (2/78)	‐	‐	‐	8.8% (6/68)	‐	‐	8.8% (11/125)a	‐	8.8% (11/125)	aDFM of kidney samples
Latifah et al. (2012)	‐	‐	13.0% (9/69)a		‐	‐	‐	‐	As in Leptospira PCR Kit, Shanghai ZJ Bio-Tech Co. Ltd, Shanghai, China	13.0% (9/69)	aPCR of serum samples
Latifah et al. (2017)	‐	12.9% (18/140)	‐	‐	‐	‐	‐	‐	‐	12.9% (18/140)	‐
Levett et al. (1998)	16.6% (27/163)a; 0.6% (1/163)b		‐	‐	‐	‐	‐	‐	‐	19.0% (12/63)1; 16.0% (16/100)2	11986-87; 21994-95; aCulture of kidney and/or urine samples; bCulture of blood samples
Li & Davis (1952)	‐	‐	‐	‐	‐	‐	‐	45.5% (?/1643)a	‐	45.5% (?/1643)	aEither direct DFM of kidney samples, inoculation of kidney samples into guinea pigs, or kidney culture
Li et al. (2013)	0% (0/39)	‐	‐	‐	‐	‐	‐	‐	‐	0% (0/39)	‐
Lilenbaum et al. (1993)	‐	‐	‐	‐	36.2% (17/47)	‐	‐	‐	‐	36.2% (17/47)	‐
Lindenbaum & Eylan (1982)	13.1% (191/1458)	‐	‐	‐	9.2% (90/982)	‐	‐	‐	‐	15.0% (218/1458)	‐
Loan et al. (2015)	‐	‐	4.3% (9/210)	‐	17.0% (31/182)	‐	‐	‐	lipL32 and rrs 16S rRNAa	ND	qPCR; aConfirmation of positive samples
Martins & Lilenbaum (2013)	‐	‐	‐	‐	36.2% (17/47)	‐	‐	‐	‐	36.2% (17/47)	Data from Lilenbaum et al. (1993)
Matthias et al. (2008)	55.0% (55/100)	‐	‐	‐	‐	‐	‐	‐	‐	55.0% (55/100)	‐
McKiel et al. (1961)	12% (?/426)	‐	‐	‐	‐	‐	10% (?/366)a; 17.9% (52/290)b	‐	‐	23% (?/426)	aSerology of test animal; bSerology of specimen
Michna & Ellis (1974)	15.7% (21/134)	‐	‐	‐	‐	‐	‐	‐	‐	15.7% (21/134)	‐
Middleton (1929)	‐	‐	‐	‐	‐	‐	‐	41.7% (98/235)a	‐	41.7% (98/235)	aDF illumination
Millán et al. (2018)	‐	‐	‐	5.9% (1/17)a	‐	‐	‐	‐	lipL32	5.9% (1/17)	aDirect detection and PCR
Milner et al. (1981)	‐	‐	‐	‐	1.7% (2/120)	‐	‐	‐	‐	1.7% (2/120)	‐
Mohamed-Hassan et al. (2010)	‐	‐	‐	‐	17.9% (30/168)	‐	‐	‐	‐	17.9% (30/168)	‐
Mohamed-Hassan et al. (2012)	8.6% (42/488)	‐	‐	‐	‐	‐	‐	‐	‐	8.6% (42/488)	‐
Montes et al. (2002)	‐	‐	‐	‐	6.2% (22/354); 9.6% (34/354)a	‐	‐	‐	‐	6.2% (22/354)	aSuspected
Morales et al. (1978)	7.2% (8/111)	‐	‐	‐	‐	‐	‐	48.6% (54/111)a	‐	48.6% (54/111)	aHistopathology for lesions using Warthin-Starry stain
Munoz-Zanzi et al. (2014)	‐	‐	19.6% (54/275)	‐	‐	‐	‐	‐	lipL32	19.6% (54/275)	‐
Natarajaseenivasan et al. (2002)	52.1% (12/23)	‐	‐	‐	‐	‐	‐	‐	‐	52.1% (12/23)	‐
Natarajaseenivasan et al. (2011)	51.4% (165/321)	‐	‐	‐	‐	‐	‐	‐	‐	51.4% (165/321)	‐
O'Guinn et al. (2010)	‐	‐	‐	‐	0% (0/12)	‐	‐	‐	‐	0% (0/12)	‐
Pagès et al. (2016)	‐	‐	68.0 % (17/25)a		‐	‐	‐	‐	rrs 16S rRNA	68.0 % (17/25)	aPCR of serum samples
Paixão et al. (2014)	53.8% (7/13)a	‐	46.1% (6/13)b; 30.8% (4/13)c; 69.2% (9/13)d		100% (13/13)	‐	‐	‐	rrs 16S rRNA	100% (13/13)	aCulture of kidney and liver samples; bPCR of blood samples; cPCR of culture; dPCR of kidney and liver samples
Panti-May et al. (2017)	‐	‐	‐	‐	‐	‐	‐	73.3% (118/161)a	‐	73.3% (118/161)	aIFA imprint method described in Chagas-Junior et al. (2009)
Parveen et al. (2016)	39.1% (9/23)	‐	‐	‐	‐	‐	‐	‐	‐	39.1% (9/23)	‐
Patil et al. (2014)	‐	‐	0% (0/19)a		0% (0/?)b	‐	‐	‐	lipL32	0% (0/19)	aPCR of serum samples; bIncluding other rodents, n=31
Pellizzaro et al. (2017)	‐	‐	‐	‐	23.8% (15/63)a	‐	‐	‐	‐	23.8% (15/63)	aWild: 25.6% (11/43); Lab-raised: 20.0% (4/20)
Perez et al. (2011)	20.1% (32/159)	‐	‐	‐	‐	‐	‐	‐	‐	20.1% (32/159)	‐
Pezzella et al. (2004)	‐	‐	45.5% (5/11)a	‐	18.2% (2/11)	‐	‐	‐	bG1/G2 primers	45.5% (5/11)	aPCR of kidney and spleen samples; bPCR protocol described in Gravekamp et al. (1993)
Priya et al. (2007)	58.3% (7/12)		‐	‐	‐	‐	‐	‐	‐	58.3% (7/12)	‐
Pui et al. (2017)	‐	‐	15.9% (17/107)a	‐	‐	‐	‐	‐	lipL32 and rrs 16S rRNA	15.9% (17/107)	aPCR of kidney and liver samples
Rahelinirina et al. (2010)	4.7% (9/190)	2.3% (1/43)	34.7% (66/190)	60.5% (26/43)	12.0% (17/142)	‐	‐	‐	hap1	40.0% (76/190)	‐
Ralaiarijaona et al. (2001)	‐	‐	0% (0/115)	‐	‐	‐	‐	‐	rrs 16S rRNA	0% (0/115)	‐
Rim et al. (1993)	‐	‐	‐	‐	7.7% (2/26)	‐	‐	‐	‐	7.7% (2/26)	‐
Rislakki & Salminen (1955)	10.8% (16/148)1; 61.0% (61/100)2	‐	‐	‐	60.0% (60/100)2	‐	‐	20.3% (30/148)1a; 9.5% (14/148)1b; 60.0% (60/100)2b	‐	20.3% (30/148)1; 61.0% (61/100)2	1Part 1 (1950-52); 2Part 2 (1953); aLeviditi's silver impregnation; bInoculation into guinea pigs
Romero-Vivas et al. (2013)	‐	‐	‐	‐	15.0% (3/20)	‐	‐	‐	‐	15.0% (3/20)	‐
Rust (1948)	13.3% (4/30)	‐	‐	‐	‐	‐	‐	40.7% (24/59)a; 0% (0/?)b	‐	40.7% (24/59)	aSilver impgrenation of kidney and liver samples; bInoculation into guinea pigs
Saito et al. (2015)	73.7 % (14/19)a; 3.4% (1/29)b	30.8% (4/13)a; 5.6% (1/18)b	27.6% (8/29)	53.8% (7/13)	‐	‐	‐	‐	flaB	58.6% (17/29)	Nested PCR; aSemi-solid medium; bLiquid medium
Sames et al. (2010)	‐	‐	‐	‐	‐	‐	0% (0/1)a	‐	‐	0% (0/1)	aMSAT
Samir et al. (2015)	6.9% (17/270)a		24.0% (65/270)a		75.9% (205/270)	‐	‐	‐	Lig1/Lig2 primersb	75.9% (205/270)	aKidney, urine, and blood samples; bPCR protocol described in Palaniappan et al. (2005)
Santos et al. (2015)	‐	‐	‐	‐	‐	‐	‐	44.4% (32/72)a	‐	44.4% (32/72)	aIFA imprint method described in Chagas-Junior et al. (2012)
Scialfa et al. (2010)	96.0% (24/25)	‐	‐	‐	52.4% (22/42)	‐	‐	‐	‐	57.1% (24/42)	‐
Sharma et al. (2003)	‐	‐	‐	‐	7.1% (6/85)	‐	‐	‐	‐	7.1% (6/85)	‐
Shimizu (1984)	33.9% (424/1249)	‐	‐	‐	24.1% (301/1249)	‐	‐	‐	‐	30.2% (722/2389)	‐
Smith et al. (1961)	ND		‐	‐	‐	‐	ND	‐	‐	14.2% (175/1230)a	aEither by culture or serology
Socolovschi et al. (2011)	0% (0/11)	‐	18.2% (2/11)	‐	‐	‐	‐	‐	rrs 16S rRNA	18.2% (2/11)	qPCR
Strand et al. (2015)	‐	‐	‐	‐	16.7% (5/30)	‐	‐	‐	‐	16.7% (5/30)	‐
Suepaul et al. (2010)	25.6% (54/211)a	‐	‐	‐	‐	‐	‐	‐	‐	25.6% (54/211)	aCulture of kidney and blood samples
Suepaul et al. (2014)	‐	‐	‐	‐	16.5% (33/200)	‐	‐	‐	‐	16.5% (33/200)	‐
Sulzer et al. (1968)	‐	56.0% (112/200)	‐	‐	‐	‐	47.5% (95/200)a; 44.1% (60/136)b	‐	‐	64.0% (128/200)c; 74.3% (101/136)d	aMSAT; bIFAT; cCulture or MSAT; dCulture or MSAT or IFAT
Sumanta et al. (2015)	‐	‐	25.3% (25/99)a; 6.1% (6/99)b		‐	‐	‐	‐	rrs 16S rRNA	25.3% (25/99)	aqPCR; bConventional PCR
Sunbul et al. (2001)	‐	‐	27.1% (16/59); 16.9% (10/59)a; 0% (0/59)b	‐	8.5% (5/59)	‐	‐	‐	G1/G2 primersc	32.2% (19/59)	aPCR of brain tissue samples; bPCR of serum samples; cPCR protocol described in Gravekamp et al. (1993)
Taylor et al. (1991)	22.0% (52/236)a	‐	‐	‐	32.6% (71/218)	‐	‐	22.0% (52/236)a	‐	33.9% (80/236)	aEither culture or direct DFM of kidney samples
Theuerkauf et al. (2013)	‐	‐	29.4% (84/286)a; 1.8% (1/55)b; 0% (0/15)c	‐	‐	‐	‐	‐	lipL32	23.9% (85/356)	aFutuna; bWallis; cAlofi
Torres-Castro et al. (2016)	‐	‐	12.3% (7/57)	‐	‐	‐	‐	‐	ND	12.3% (7/57)	‐
Tucunduva de Faria et al. (2007)	86.0% (92/107)		‐	‐	‐	‐	‐	‐	‐	86.0% (92/107)	‐
Vado-Solis et al. (2002)	‐	‐	‐	‐	15.0% (9/60)	‐	‐	‐	‐	15.0% (9/60)	‐
Van der Hoeden & Szenberg (1964)	3.2% (26/806)a	‐	‐	‐	4.7% (38/806)	‐	‐	‐	‐	4.7% (38/806)	aCulture of kidney, liver, and/or brain samples
Vanasco et al. (2000)	2.4% (1/42)	‐	‐	‐	‐	‐	‐	‐	‐	2.4% (1/42)	‐
Vanasco et al. (2003)	14.7% (5/34)	‐	‐	‐	‐	41.8% (23/55)	‐	‐	‐	41.8% (23/55)	‐
Vedhagiri et al. (2010)	5.7% (2/35)	‐	‐	‐	51.4% (18/35)	‐	‐	‐	‐	51.4% (18/35)	‐
Villanueva et al. (2010)	43.4% (46/106)	‐	‐	‐	92.5% (98/106)	‐	‐	‐	‐	92.5% (98/106)	‐
Villanueva et al. (2016)	‐	‐	‐	‐	30.0% (3/10)	‐	‐	‐	‐	30.0% (3/10)	‐
Vimala et al. (2014)	‐	‐	‐	‐	‐	‐	41.7% (10/24)a	‐	‐	41.7% (10/24)	aMSAT
Vitale et al. (2007)	‐	‐	29.9% (73/244)	‐	‐	‐	‐	‐	rrs 16S rRNA	29.9% (73/244)	Including other rodents
Vitale et al. (2018)	‐	‐	33.1% (48/145)	‐	‐	‐	‐	‐	rrs 16S rRNA	33.1% (48/145)	‐
Wangroongsarb et al. (2008)	0% (0/17)	‐	0% (0/17)	‐	0% (0/17)	‐	‐	‐	flaB	0% (0/17)	‐
Webster et al. (1995)	3.7% (8/219)	‐	‐	‐	1.2% (3/259)	3.9% (10/259)	‐	8.2% (18/219)a; 0% (0/259)b	‐	14.3% (37/259)	aDFA staining; bSilver staining
Wong et al. (2012)	16.0% (1215/7595)	‐	‐	‐	‐	‐	‐	‐	‐	16.0% (1215/7595)	‐
Wongbutdee & Jittimanee (2016)	‐	‐	0% (0/28)	‐	‐	‐	‐	‐	lipL32 and rrs 16S rRNA	0% (0/28)	‐
Yalin et al. (2011)	13.3% (2/15)	‐	40.0% (6/15)a; 20.0% (3/15)b	‐	‐	‐	‐	‐	aG1/G2 and B64I/B64II primer sets; blipL32	40.0% (6/15)	aPCR protocol described in Gravekamp et al. (1993)
Zhou et al. (2009)	‐	‐	‐	‐	3.0% (22/726)	‐	‐	‐	‐	3.0% (22/726)	‐
Zilber et al. (2016)	66.7% (2/3)	‐	66.7% (2/3); 33.3% (1/3)a	‐	100% (3/3)	‐	‐	66.7% (2/3)b; 66.7% (2/3)c	As in TaqVet PathoLept Kit, LSI, Lissieu, France	100% (3/3)	qPCR; aqPCR of lung samples; bWarthin-Starry staining; cIHC
Abbreviations: PCR, polymerase chain reaction; MAT, microscopic agglutination test; ELISA, enzyme-linked immunosorbent assay; MSAT, macroscopic slide agglutination test; CFT, complement fixation test; IFAT, indirect fluorescent antibody test; IFA, indirect immunofluorescence assay; DFA, direct immunofluorescence assay; DFM, dark-field microscopy; IHC, immunohistochemistry; rRNA, ribosomal ribonuc…
