# Supplementary material for: Leptospira infection in rats: A literature review of global prevalence and distribution
Source: PLoS Negl Trop Dis. 2019 Aug 9;13(8):e0007499. doi: 10.1371/journal.pntd.0007499 (PMC6688788; doi:10.1371/journal.pntd.0007499)
Supplement: S4 Table — (XLSX) [file pntd.0007499.s004.xlsx]

## Sheet: Sheet1
S4 Table. Summary of Leptospira prevalence by species of rats.
Geographic Location	RN	RR	RE	RAr	RT	RL	Unknown or other Rattus spp.	Reference	Remarks
Oceania
Australia	0% (0/1)	23.5% (4/17)	‐	‐	‐	‐	‐	Chakma et al. (2017)	‐
	‐	2.9% (2/68)	‐	‐	‐	‐	‐	Dybing et al. (2017)	‐
	‐	0% (0/10)	‐	‐	‐	‐	RF: 2.0% (2/100); RLu: 0% (0/10)	Milner et al. (1981)	‐
Fiji	‐	‐	‐	‐	‐	‐	55.9% (19/34)	Collings (1984)	‐
French Polynesia (France)	24.1% (19/79)	10.7% (3/28)	16.7% (1/6)	‐	‐	‐	‐	Guernier et al. (2017)	‐
Hawaii (U.S.A.)	60.2% (307/510)	43.7% (160/366)	‐	‐	‐	‐	‐	Desvars et al. (2011)	‐
	33.3% (22/66)	23.3% (161/692)	29.5% (18/61)	‐	‐	‐	‐	Higa & Fujinaka (1976)	‐
	61.4% (137/223)	34.0% (419/1234)	17.8% (166/932)	‐	‐	‐	‐	Shimizu (1984)	‐
	26.7% (451/1686)	13.1% (683/5200)	11.4% (81/709)	‐	‐	‐	‐	Wong et al. (2012)	‐
New Caledonia (France)	36.8% (7/19)	17.8% (23/129)	18.2% (2/11)	‐	‐	‐	‐	Perez et al. (2011)	‐
	RR, RN, RE: 61.1% (11/18)		‐	‐	‐	‐	‐	Desvars et al. (2011)	‐
New Zealand	43.2% (57/132)	21.4% (6/28)	‐	‐	‐	‐	‐	Carter & Cordes (1980)	‐
	25.9% (63/243)	34.4% (21/61)	‐	‐	‐	‐	‐	Hathaway & Blackmore (1981)	‐
	25.7% (63/245)	33.3% (21/63)	‐	‐	‐	‐	‐	Hathaway et al. (1981)	‐
Wallis and Futuna (France)	40.8% (42/103)	25.4% (17/67)	14.0% (26/186)	‐	‐	‐	‐	Theuerkauf et al. (2013)	‐
Asia
Cambodia	0% (0/27)	‐	3.9% (6/155)	29.2% (14/48)	11.2% (15/134)	‐	‐	Ivanova et al. (2012)	‐
	17.5% (14/80)	‐	0% (0/6)	9.4% (5/53)	‐	‐	16.7% (1/6)	Kudo et al. (2018)	‐
China	0% (0/4)	‐	‐	‐	0% (0/16)	‐	RNi: 0% (0/3); RFl: 0% (0/16)	Li et al. (2013)	‐
	‐	‐	‐	‐	‐	40.0% (6/15)	‐	Yalin et al. (2011)	‐
	‐	‐	‐	‐	‐	‐	3.0% (22/726)a	Zhou et al. (2009)	aRN and including other rodents
India	‐	‐	‐	‐	‐	‐	40.0% (24/60)a	Bojiraj et al. (2017)	aIncluding other rodents
	‐	‐	‐	‐	‐	‐	RH: 22.3% (183/819); RRf: 19.7% (81/412)	Gangadhar et al. (2000)	‐
	‐	37.0% (10/27)	‐	‐	‐	‐	‐	Koteeswaran (2006)	‐
	‐	5.1% (2/39)	‐	‐	‐	‐	‐	Kuriakose et al. (2008)	‐
	‐	‐	‐	‐	‐	‐	8.8% (11/125)	Lahiri (1941)	‐
	‐	‐	‐	‐	‐	‐	52.1% (12/23)	Natarajaseenivasan et al. (2002)	‐
	51.4% (165/321)	‐	‐	‐	‐	‐	‐	Natarajaseenivasan et al. (2011)	‐
	39.1% (9/23)	‐	‐	‐	‐	‐	‐	Parveen et al. (2016)	‐
	0% (0/14)	0% (0/5)	‐	‐	‐	‐	‐	Patil et al. (2014)	‐
	‐	58.3% (7/12)	‐	‐	‐	‐	‐	Priya et al. (2007)	‐
	‐	7.1% (6/85)	‐	‐	‐	‐	‐	Sharma et al. (2003)	‐
	51.4% (18/35)	‐	‐	‐	‐	‐	‐	Vedhagiri et al. (2010)	‐
	41.7% (10/24)		‐	‐	‐	‐	‐	Vimala et al. (2014)	‐
Indonesia	‐	‐	‐	‐	‐	‐	25.3% (25/99)	Sumanta et al. (2015)	‐
Japan	‐	36.8% (7/19)	‐	‐	‐	‐	‐	Kawabata et al. (2006)	‐
	‐	‐	‐	‐	‐	‐	11.9% (5/42) to 23.8% (10/42)	Kobayashi et al. (1972)	‐
	17.3% (22/127)	‐	‐	‐	‐	‐	‐	Koizumi et al. (2009)	‐
	58.6% (17/29)	‐	‐	‐	‐	‐	‐	Saito et al. (2015)	‐
Malaysia	7.4% (6/81)	6.4% (14/219)	‐	‐	‐	‐	‐	Benacer et al. (2013)	‐
	15.1% (8/53)	8.4% (24/285)	36.8% (7/19)	‐	‐	‐	‐	Benacer et al. (2016)	‐
	‐	‐	‐	‐	‐	‐	3.1% (1/32)	Khairani-Bejo et al. (2004)	‐
	‐	‐	‐	‐	‐	‐	RTm: 13.0% (9/69)	Latifah et al. (2012)	‐
	‐	‐	‐	‐	‐	‐	12.9% (18/140)	Latifah et al. (2017)	‐
	‐	‐	‐	‐	‐	‐	RTm: 17.9% (30/168)	Mohamed-Hassan et al. (2010)	‐
	‐	‐	20.0% (2/10)	33.3% (1/3)	‐	‐	RTm: 8.8% (37/420); RD: 5.6% (2/36); RW: 0% (0/6); RRj: 0% (0/5); RM: 0% (0/6); RB: 0% (0/2)	Mohamed-Hassan et al. (2012)	‐
	‐	‐	‐	‐	‐	‐	15.9% (17/107)	Pui et al. (2017)	‐
	33.3% (24/72)	‐	7.3% (8/110)	39.1% (50/128)	‐	‐	RD: 2.7% (6/223); RM: 13.4% (19/142); RB: 17.9% (10/56); RS: 20.9% (31/148); RTm: 4.0% (9/226); RRj: 10.3% (9/87); RW: 7.9% (3/38)	Smith et al. (1961)	‐
Philippines	‐	‐	‐	‐	‐	‐	30.0% (3/10)	Villanueva et al. (2010)	‐
	‐	‐	‐	‐	‐	‐	92.5% (98/106)	Villanueva et al. (2016)	‐
South Korea	4.6% (18/395)	0% (0/3)	‐	‐	‐	‐	‐	Kim et al. (2007)	‐
	0% (0/12)	‐	‐	‐	‐	‐	‐	O'Guinn et al. (2010)	‐
	‐	7.7% (2/26)	‐	‐	‐	‐	‐	Rim et al. (1993)	‐
	0% (0/1)	‐	‐	‐	‐	‐	‐	Sames et al. (2010)	‐
Sri Lanka	‐	10.5% (4/38)	‐	‐	‐	‐	‐	Denipitiya et al. (2017)	‐
	‐	10.0% (2/20)	‐	‐	‐	‐	‐	Gamage et al. (2011)	‐
Thailand	‐	‐	0% (0/63)	‐	2.8% (1/36)	‐	‐	Della Rossa et al. (2016)	‐
	42.6% (139/326)	5.5% (11/200)	0.6% (2/316)	6.1% (6/98)	‐	8.5% (6/71)	‐	Doungchawee et al. (2005)	‐
	‐	‐	‐	‐	‐	‐	4.6% (4/87)	Jittimanee & Wongbutdee (2014)	‐
	7.9% (39/496)	4.7% (23/492)	6.8% (22/322)	‐	‐	‐	‐	Kositanont et al. (2003)	‐
	‐	0% (0/8)	0% (0/3)	‐	‐	0% (0/4)	RFv: 0% (0/1); RSu: 0% (0/1)	Wangroongsarb et al. (2008)	‐
	‐	‐	‐	‐	‐	‐	0% (0/28)	Wongbutdee & Jittimanee (2016)	‐
Thailand, Cambodia, Laos	0% (0/10)	‐	0.5% (1/220)	13.5% (5/37)	9.7% (18/186)	12.8% (6/47)	RA: 0% (0/4); RNi: 0% (0/6)	Cosson et al. (2014)	‐
Vietnam	23.4% (22/94)	‐	‐	‐	0% (0/6)	‐	‐	Koma et al. (2013)	‐
	33.3% (9/27)	‐	14.3% (2/14)	7.1% (6/84)	24.6% (14/57)	‐	‐	Loan et al. (2015)	‐
Middle East
Iran	20.7% (24/116)	44.4% (4/9)	‐	‐	‐	‐	‐	Esfandiari et al. (2015)	‐
Israel	15.0% (195/1297)	14.3% (23/161)	‐	‐	‐	‐	‐	Lindenbaum & Eylan (1982)	‐
	4.4% (19/434)	RR/RAx: 1.9% (7/372)	‐	‐	‐	‐	‐	Van der Hoeden & Szenberg (1964)	‐
Kuwait	16.3% (8/49)	‐	‐	‐	‐	‐	‐	Bezjak & Thorburn (1983)	‐
Lebanon	12.3% (8/65)	‐	‐	‐	‐	‐	RAx: 0% (0/5)	Kalfayan et al. (1947)	‐
Turkey	32.2% (19/59)	‐	‐	‐	‐	‐	‐	Sunbul et al. (2001)	‐
Africa
Canary Islands (Spain)	‐	20.3% (15/74)	‐	‐	‐	‐	‐	Foronda et al. (2011)	‐
Egypt	‐		‐	‐	‐	‐	75.9% (205/270)	Samir et al. (2015)	‐
Europa Island (France)	‐	4.2% (1/24)	‐	‐	‐	‐	‐	Freulon et al. (2010)	‐
Juan de Nova Island (France)	‐	3.6% (1/28)	‐	‐	‐	‐	‐	Freulon et al. (2010)	‐
Kenya	10.0% (1/10)	9.1% (3/33)	‐	‐	‐	‐	‐	Halliday et al. (2013)	‐
Madagascar	48.9% (47/96)	30.8% (29/94)	‐	‐	‐	‐	‐	Rahelinirina et al. (2010)	‐
	0% (0/66)	0% (0/49)	‐	‐	‐	‐	‐	Ralaiarijaona et al. (2001)	‐
Mayotte (France)	‐	0% (0/19)	‐	‐	‐	‐	‐	Desvars et al. (2011)	‐
	‐	15.9% (46/289)	‐	‐	‐	‐	‐	Lagadec et al. (2016)	‐
Réunion (France)	85.7% (6/7)	78.8% (52/66)	‐	‐	‐	‐	‐	Desvars et al. (2013)	‐
	30.6% (52/170)	38.5% (214/562)	‐	‐	‐	‐	‐	Guernier et al. (2016)	‐
	68.0 % (17/25)a		‐	‐	‐	‐	‐	Pagès et al. (2016)	aRN: n=2; RR: n=23
Seychelles	52.9% (27/51)	4.4% (30/688)	‐	‐	‐	‐	‐	Biscornet et al. (2017)	‐
Tanzania	‐	0% (0/320)	‐	‐	‐	‐	‐	Allan et al. (2018)	‐
	‐	50.0% (1/2)	‐	‐	‐	‐	‐	Assenga et al. (2015)	‐
Europe
Austria	0% (0/43)	‐	‐	‐	‐	‐	‐	Heuser et al. (2017)	‐
Azores (Portugal)	21.7% (5/23)	20.7% (18/87)	‐	‐	‐	‐	‐	Collares-Pereira et al. (1997)	‐
	RN: 50.0% (2/4)	59.5% (22/37)	‐	‐	‐	‐	‐	Collares-Pereira et al. (2000)	‐
Denmark	20.0% (2/10)	‐	‐	‐	‐	‐	‐	Heuser et al. (2017)	‐
	52.5% (103/196)	‐	‐	‐	‐	‐	‐	Krøjgaard et al. (2009)	‐
Faroe Islands (Denmark)	0% (0/95)	‐	‐	‐	‐	‐	‐	Jensen & Magnussen (2016)	‐
Finland	20.3% (30/148)	‐	‐	‐	‐	‐	‐	Rislakki & Salminen (1955)	Part 1 (1950-52)
	61.0% (61/100)	‐	‐	‐	‐	‐	‐	Rislakki & Salminen (1955)	Part 2 (1953)
France	‐	‐	‐	‐	‐	‐	34.8% (24/69)	Aviat et al. (2009)	‐
	26.3% (45/171)	‐	‐	‐	‐	‐	‐	Ayral et al. (2015a)	‐
	44.0% (37/84)	‐	‐	‐	‐	‐	‐	Ayral et al. (2015b)	‐
	21.2% (18/85)	‐	‐	‐	‐	‐	‐	Desvars-Larrive et al. (2017)	‐
	18.2% (2/11)	‐	‐	‐	‐	‐	‐	Socolovschi et al. (2011)	‐
	100% (3/3)	‐	‐	‐	‐	‐	‐	Zilber et al. (2016)	‐
Germany	17.2% (55/320)	‐	‐	‐	‐	‐	‐	Heuser et al. (2017)	‐
	15.1% (19/126)	‐	‐	‐	‐	‐	‐	Heuser et al. (2017)	From wild rats in zoos
Hungary	0% (0/18)	‐	‐	‐	‐	‐	‐	Heuser et al. (2017)	‐
Italy	66.7% (22/33)	76.9% (10/13)	‐	‐	‐	‐	‐	Amaddeo et al. (1996)	‐
	45.5% (5/11)	‐	‐	‐	‐	‐	‐	Pezzella et al. (2004)	‐
	‐	‐	‐	‐	‐	‐	29.9% (73/244)a	Vitale et al. (2007)	aIncluding other rodents
	36.0% (41/114)	22.6% (7/31)	‐	‐	‐	‐	‐	Vitale et al. (2018)	‐
Portugal	‐	‐	‐	‐	‐	‐	50.0% (1/2)	Ferreira et al. (2014)	‐
Spain	0% (0/2)	6.7% (1/15)	‐	‐	‐	‐	‐	Millán et al. (2018)	‐
Sweden	16.7% (5/30)	‐	‐	‐	‐	‐	‐	Strand et al. (2015)	‐
Switzerland	10.3% (3/29)	‐	‐	‐	‐	‐	‐	Heuser et al. (2017)	‐
United Kingdom	23.0% (82/357)	‐	‐	‐	‐	‐	‐	Broom & Gibson (1953)	‐
	15.7% (21/134)	‐	‐	‐	‐	‐	‐	Michna & Ellis (1974)	‐
	41.7% (98/235)	‐	‐	‐	‐	‐	‐	Middleton (1929)	‐
	14.3% (37/259)	‐	‐	‐	‐	‐	‐	Webster et al. (1995)	‐
North America
Canada	0% (0/4)	‐	‐	‐	‐	‐	‐	Allen et al. (2014)	‐
	11.1% (66/592)	‐	‐	‐	‐	‐	‐	Himsworth et al. (2013)	‐
	23% (?/426)	‐	‐	‐	‐	‐	‐	McKiel et al. (1961)	‐
Mexico	6.2% (22/354)		‐	‐	‐	‐	‐	Montes et al. (2002)	‐
	‐	73.3% (118/161)	‐	‐	‐	‐	‐	Panti-May et al. (2017)	‐
	‐	12.3% (7/57)	‐	‐	‐	‐	‐	Torres-Castro et al. (2016)	‐
	‐	15.0% (9/60)	‐	‐	‐	‐	‐	Vado-Solis et al. (2002)	‐
United States of America	65.3% (124/190)	‐	‐	‐	‐	‐	‐	Easterbrook et al. (2007)	‐
	12.0% (16/133)	‐	‐	‐	‐	‐	‐	Firth et al. (2014)	‐
	45.5% (?/1643)	‐	‐	‐	‐	‐	‐	Li & Davis (1952)	‐
	64.0% (128/200)	‐	‐	‐	‐	‐	‐	Sulzer et al. (1968)	‐
Central America/Caribbean
Barbados	34.8% (48/138)	32.7% (32/98)	‐	‐	‐	‐	‐	Desvars et al. (2011); Taylor et al. (1991)	‐
	19.0% (12/63)		‐	‐	‐	‐	‐	Levett et al. (1998)	Part 1 (1986-87)
	16.0% (16/100)		‐	‐	‐	‐	‐	Levett et al. (1998)	Part 2 (1994-95)
Grenada	27.0% 64/237	‐	‐	‐	‐	‐	‐	Keenan et al. (2009)	‐
Guadeloupe (France)	16.7% (2/12)	RR: 36.8% (14/38)	‐	‐	‐	‐	‐	Desvars et al. (2011)	‐
Puerto Rico (U.S.A.)	55.3% (21/38)	‐	‐	‐	‐	‐	14.3% (3/21)	Rust (1948)	‐
Trinidad (Trinidad and Tobago)	42.9% (3/7)	15.6% (5/32)	‐	‐	‐	‐	‐	Desvars et al. (2011)	‐
	42.9% (3/7)	15.6 % (5/32)	‐	‐	‐	‐	0% (0/7)	Everard et al. (1983)	‐
	‐	‐	‐	‐	‐	‐	25.6% (54/211)	Suepaul et al. (2010)	‐
	‐	‐	‐	‐	‐	‐	16.5% (33/200)	Suepaul et al. (2014)	‐
South America
Argentina	52.4% (22/42)	‐	‐	‐	‐	‐	‐	Scialfa et al. (2010)	‐
	5.6% (1/18)	0% (0/24)	‐	‐	‐	‐	‐	Vanasco et al. (2000)	‐
	47.8% (11/23)	37.5% (12/32)	‐	‐	‐	‐	‐	Vanasco et al. (2003)	‐
Brazil	80.3% (114/142)	‐	‐	‐	‐	‐	‐	Costa et al. (2014)	Part 1 (1998)
	63.1% (53/84)	‐	‐	‐	‐	‐	‐	Costa et al. (2014)	Part 2 (2010)
	80.3% (114/142)	‐	‐	‐	‐	‐	‐	de Faria et al. (2008)	‐
	100% (24/24)	‐	‐	‐	‐	‐	‐	de Oliveira et al. (2016)	‐
	36.2% (17/47)	‐	‐	‐	‐	‐	‐	Lilenbaum et al. (1993); Martins & Lilenbaum (2013)	‐
	‐	‐	‐	‐	‐	‐	100% (13/13)	Paixão et al. (2014)	‐
	23.8% (15/63)	‐	‐	‐	‐	‐	‐	Pellizzaro et al. (2017)	‐
	44.4% (32/72)	‐	‐	‐	‐	‐	‐	Santos et al. (2015)	‐
	86.0% (92/107)	‐	‐	‐	‐	‐	‐	Tucunduva de Faria et al. (2007)	‐
Chile	19.7% (29/147)	‐	‐	‐	‐	‐	‐	Correa et al. (2017)	‐
	10.3% (3/29)	20.7% (51/246)	‐	‐	‐	‐	‐	Munoz-Zanzi et al. (2014)	‐
Colombia	25.2% (64/254)	‐	‐	‐	‐	‐	‐	Agudelo-Florez et al. (2009)	‐
	24.8% (63/254)	‐	‐	‐	‐	‐	‐	Agudelo-Florez et al. (2010)	‐
	0% (0/12)	0% (0/8)	‐	‐	‐	‐	‐	Calderón et al. (2013)	‐
	(54/111)	‐	‐	‐	‐	‐	‐	Morales et al. (1978)	‐
	15.0% (3/20)		‐	‐	‐	‐	‐	Romero-Vivas et al. (2013)	‐
Ecuador	‐	‐	‐	‐	‐	‐	3.0% (3/101)	Barragan et al. (2016)	‐
Peru	16.1% (20/124)	4.6% (7/151)	‐	‐	‐	‐	‐	Johnson et al. (2004)	‐
	55.0% (55/100)		‐	‐	‐	‐	‐	Matthias et al. (2008)	‐
Total (unspecified not included)	30.3% (4829/15917)	17.8% (2376/13353)	10.9% (344/3143)	19.3% (87/451)	3.4% (15/435)	13.1% (18/137)	‐	‐	‐
